# Supplementary material for: Education and Training Adaptations for Health Workers during the COVID-19 Pandemic: A Scoping Review of Lessons Learned and Innovations
Source: Healthcare (Basel). 2023 Nov 4;11(21):2902. doi: 10.3390/healthcare11212902 (PMC10649637; doi:10.3390/healthcare11212902)
Supplement: Supplementary file 1 [file healthcare-11-02902-s001.zip]

Archive with 1 entries (1 files):
- healthcare-2653548-supplementary.pdf
